# Supplementary material for: Understanding barriers to implementing referral procedures in the rural and semi-urban district hospitals in Tanzania: Experiences of healthcare providers working in maternity units
Source: PLoS One. 2021 Aug 26;16(8):e0255475. doi: 10.1371/journal.pone.0255475 (PMC8389460; doi:10.1371/journal.pone.0255475)
Supplement: S1 Data — (ZIP) [file pone.0255475.s001.zip]

Archive with 2 entries (2 files):
- Supporting documents/Dataset-Referral System Implementation.doc
- Supporting documents/Interview Guide.doc
